# Supplementary material for: Population Morphometry of Conger myriaster (Anguilliformes: Congridae) along the Coast of China: Implications for Population Structure and Fishery Management
Source: Animals (Basel). 2024 Jul 7;14(13):2007. doi: 10.3390/ani14132007 (PMC11240619; doi:10.3390/ani14132007)
Supplement: Supplementary file 1 [file animals-14-02007-s001.zip]

Archive with 1 entries (1 files):
- animals-3026998-supplementary.pdf
